# Supplementary material for: Point-of-care testing of hyponatremia and hypernatremia levels: An optoplasmonic biosensing approach
Source: PLoS One. 2025 Apr 23;20(4):e0319559. doi: 10.1371/journal.pone.0319559 (PMC12017493; doi:10.1371/journal.pone.0319559)
Supplement: S1 File — (ZIP) [file pone.0319559.s001.zip]

Archive with 1 entries (1 files):
- S_sens_ito.mph
